# Supplementary material for: Development and Evaluation of a Novel-Thymol@Natural-Zeolite/Low-Density-Polyethylene Active Packaging Film: Applications for Pork Fillets Preservation
Source: Antioxidants (Basel). 2023 Feb 19;12(2):523. doi: 10.3390/antiox12020523 (PMC9952793; doi:10.3390/antiox12020523)
Supplement: Supplementary file 1 [file antioxidants-12-00523-s001.zip]

Archive with 1 entries (1 files):
- antioxidants-2230436-supplementary.pdf
